# Supplementary material for: Population-level genome-wide STR discovery and validation for population structure and genetic diversity assessment of Plasmodium species
Source: PLoS Genet. 2022 Jan 10;18(1):e1009604. doi: 10.1371/journal.pgen.1009604 (PMC8782505; doi:10.1371/journal.pgen.1009604)
Supplement: S1 Table — (XLSX) [file pgen.1009604.s021.xlsx]

## Sheet: Sheet1
S1 Table. Comparison between the allele length (bp) of four P. falciparum STR markers for HipSTR calls and gel electrophoresis (GE) data.
Sample	ARA2		2490		Pfg377		TAA81
	HipSTR	GE	HipSTR	GE	HipSTR	GE	HipSTR	GE
PN0097-C	48	69	22	81	43	90	36	130
PN0098-C	48	69	22	81	43	90	36	124
PN0099-C	48	69	22	81	46	90	27	124
PN0101-C	48	66	22	81	43	90	30	121
PN0102-C	NA	NA	22	81	43	90	33	118
PN0103-C	42	69	22	81	46	90	39	121
PN0104-C	57	63	22	81	43	93	30	127
PN0105-C	42	78	22	81	46	90	33	118
PN0107-C	42	63	22	81	49	96	39	118
PN0108-C	51	63	25	81	43	99	33	127
PN0110-C	45	69	22	81	49	90	42	124
PN0111-C	45	66	22	81	46	99	42	130
PN0113-C	42	69	25	81	43	93	NA	NA
PN0115-C	48	63	22	81	46	90	36	130
PN0116-C	48	69	22	81	46	93	24	124
PN0120-C	48	NA	22	81	43	NA	42	115
PN0121-C	48	69	22	81	46	93	27	115
PN0124-C	48	69	22	81	46	93	24	112
PN0134-C	45	66	22	81	43	90	36	124
PN0138-C	51	72	22	81	43	90	27	115
PN0140-C	45	66	22	81	43	90	36	124
PN0141-C	45	66	22	81	43	90	36	124
PN0145-C	48	69	22	81	43	90	33	121
PN0148-C	39	60	22	81	43	90	45	133
PN0149-C	45	66	22	81	43	90	24	112
PN0151-C	42	63	22	81	43	90	33	121
PN0156-C	45	66	22	81	46	93	27	115
PN0160-C	45	66	22	81	49	99	27	115
PN0161-C	45	66	22	81	46	93	27	115
PN0163-C	45	66	22	81	46	93	27	115
PN0166-C	42	63	22	81	49	99	36	124
PN0169-C	51	72	22	81	43	90	30	118
PN0173-C	42	63	22	81	43	90	36	124
PN0179-C	42	63	22	81	43	90	27	115
PN0180-C	45	66	22	81	46	93	27	115
PN0181-C	45	66	22	81	46	93	27	115
PN0184-C	45	66	22	81	46	93	27	115
PN0187-C	48	69	22	81	49	99	39	127
PN0191-C	51	72	22	81	43	90	27	115
PN0192-C	48	69	22	81	43	90	45	133
PN0114-C	42	63	22	84	43	90	42	115
PN0135-C	54	75	22	84	43	90	42	130
PN0164-C	42	63	25	84	NA	NA	33	121
PN0186-C	45	66	25	84	49	99	36	124
PN0155-C	42	63	31	90	43	90	27	115
PN0168-C	48	69	31	90	49	99	27	115
PN0171-C	51	72	31	90	43	90	27	115
PN0176-C	51	72	31	90	43	90	27	115
PN0185-C	51	72	31	90	43	90	27	115
PN0190-C	51	72	31	90	43	90	27	115
PN0159-C	51	72	NA	NA	43	90	27	115
PN0172-C	51	72	NA	NA	43	90	27	115
PN0182-C	51	72	NA	NA	43	90	27	115
*The symbol “NA” denotes not applicable.
