# Supplementary material for: Population-level genome-wide STR discovery and validation for population structure and genetic diversity assessment of Plasmodium species
Source: PLoS Genet. 2022 Jan 10;18(1):e1009604. doi: 10.1371/journal.pgen.1009604 (PMC8782505; doi:10.1371/journal.pgen.1009604)
Supplement: S2 Table — (XLSX) [file pgen.1009604.s022.xlsx]

## Sheet: Sheet1
S2 Table. Baseline variables used for prediction of the STR quality.
Variable	Description
STR feature
Length	Motif size (1-9bp)
Repeat units	Number of times the motif is repeated in tandem
GC_STR	GC content of STR regions
GC_Flank	GC content of 100-bp-long STR flanking regions (50 bp each side)
GC_Diff	GC content difference between the STR regions and STR flanking regions
Sequence_Complexity	Sequence complexity of the repeat regions
Missingness	Missingness of the STR genotype
HipSTR parameters (Posterior, Stutter, Indel)
Mean_Posterior	The mean posterior probability of the STR genotype across all samples
Mean_Indel	The mean total number of reads across all samples contains an indel in the regions flanking the STR
Mean_Stutter	The mean number of reads across all samples at a locus with a stutter artifact
STR features that were associated with population
P. falciparum dataset is based on Population-level labels, P. vivax dataset is based on Country-level labels
He	The expected heterozygosity, a measure of genetic variation within populations
MeanHe	Mean heterozygosity of different populations
MinimumHe	Minimum heterozygosity of different populations
MaximumHe	Maximum heterozygosity of different populations
JostD	The degree of population differentiation measured by Jost's D
