# Supplementary material for: Population-level genome-wide STR discovery and validation for population structure and genetic diversity assessment of Plasmodium species
Source: PLoS Genet. 2022 Jan 10;18(1):e1009604. doi: 10.1371/journal.pgen.1009604 (PMC8782505; doi:10.1371/journal.pgen.1009604)
Supplement: S3 Table — The model was fitted on the P. falciparum dataset without the population origin label. (XLSX) [file pgen.1009604.s023.xlsx]

## Sheet: Sheet1
S3 Table. Multivariable logistic regression model’s estimated coefficients and respective 95% confidence intervals. The model was fitted on the P. falciparum dataset without the population origin label.
	Variable	Coefficient estimate	Lower 95% CI	Upper 95% CI	P values
Modeling Mononucleotide STR	(Intercept)	0.24	0.11	0.42	0.002
	Repeat units	0.11	0.04	0.19	0.002
	GC_Diff	0.1	0.03	0.17	0.004
	Mean_Indel	0.08	-0.02	0.18	0.1
	Mean_Posterior	0.65	0.54	0.75	<0.001
	Mean_stutter	-0.21	-0.33	-0.1	<0.001
	He	7.55	6.67	8.43	<0.001
	MeanHe	-5.57	-6.57	-4.56	<0.001
	JostD	-1.16	-1.66	-0.4	<0.001
	MinimumHe	-0.6	-0.81	-0.39	<0.001
	MaximumHe	3.39	3.08	3.71	<0.001
Modeling Polynucleotide STR	(Intercept)	1.74	1.58	1.9	<0.001
	Length	-0.13	-0.2	-0.05	<0.001
	Repeat units	0.16	0.06	0.25	0.001
	GC_Flank	0.09	0.03	0.15	0.003
	Mean_Posterior	0.09	-0.02	0.18	0.09
	Mean_Stutter	-0.14	-0.22	-0.01	0.004
	He	10.55	8.87	12.23	<0.001
	MeanHe	-16.27	-18.04	-14.51	<0.001
	JostD	-0.76	-1.14	-0.37	<0.001
	MinimumHe	1.16	0.85	1.47	<0.001
	MaximumHe	9.18	8.64	9.73	<0.001
