# Supplementary material for: Population-level genome-wide STR discovery and validation for population structure and genetic diversity assessment of Plasmodium species
Source: PLoS Genet. 2022 Jan 10;18(1):e1009604. doi: 10.1371/journal.pgen.1009604 (PMC8782505; doi:10.1371/journal.pgen.1009604)
Supplement: S4 Table — The model was fitted on the P. vivax dataset. (XLSX) [file pgen.1009604.s024.xlsx]

## Sheet: Sheet1
S4 Table. Multivariable logistic regression model’s estimated coefficients and respective 95% confidence intervals. The model was fitted on the P. vivax dataset.
	Variable	Coefficient estimate	Lower 95% CI	Upper 95% CI	P values
Modeling Mononucleotide STR	(Intercept)	-2.13	-2.21	-2.06	<0.001
	Repeat units	-0.06	-0.14	0.01	0.09
	GC_STR	-0.15	-0.21	-0.1	<0.001
	GC_Flank	0.14	-0.02	0.3	0.09
	GC_Diff	-0.12	-0.28	0.04	0.15
	Mean_Posterior	0.66	0.59	0.74	<0.001
	Mean_stutter	-0.17	-0.25	-0.09	<0.001
	He	3.79	3.61	3.98	<0.001
	MeanHe	-2.69	-2.9	-2.48	<0.001
	MinimumHe	0.08	0.04	0.13	<0.001
	MaximumHe	1.42	1.31	1.53	<0.001
Modeling Polynucleotide STR	(Intercept)	-2.88	-3.01	-2.75	<0.001
	Repeat units	-0.06	-0.13	0.02	0.12
	Missingness	0.08	0	0.15	0.06
	Mean_Posterior	-0.08	-0.15	-0.01	0.03
	He	3.37	3.1	3.64	<0.001
	MeanHe	-3.1	-3.4	-2.81	<0.001
	JostD	-0.1	-0.21	0	0.06
	MinimumHe	0.14	0.08	0.2	<0.001
	MaximumHe	1.86	1.72	2	<0.001
