# Supplementary material for: Population-level genome-wide STR discovery and validation for population structure and genetic diversity assessment of Plasmodium species
Source: PLoS Genet. 2022 Jan 10;18(1):e1009604. doi: 10.1371/journal.pgen.1009604 (PMC8782505; doi:10.1371/journal.pgen.1009604)
Supplement: S5 Table — The model was fitted on the P. vivax dataset without the population origin label. (XLSX) [file pgen.1009604.s025.xlsx]

## Sheet: Sheet1
S5 Table. Multivariable logistic regression model’s estimated coefficients and respective 95% confidence intervals. The model was fitted on the P. vivax dataset without the population origin label.
	Variable	Coefficient estimate	Lower 95% CI	Upper 95% CI	P values
Modeling Mononucleotide STR	(Intercept)	-2.2	-2.28	-2.13	<0.001
	Repeat units	-0.12	-0.2	-0.05	0.002
	GC_STR	-0.24	-0.29	-0.18	<0.001
	GC_Flank	0.26	0.09	0.43	0.002
	GC_Diff	-0.23	-0.4	-0.06	0.007
	Mean_Posterior	0.59	0.52	0.67	<0.001
	Mean_stutter	-0.14	-0.22	-0.07	<0.001
	He	2.34	2.12	2.56	<0.001
	MeanHe	-1.28	-1.59	-0.98	<0.001
	MinimumHe	-0.74	-0.88	-0.6	<0.001
	MaximumHe	1.77	1.57	1.98	<0.001
	JostD	0.33	0.25	0.42	<0.001
Modeling Polynucleotide STR	(Intercept)	-2.85	-2.97	-2.73	<0.001
	Repeat units	-0.2	-0.28	-0.12	<0.001
	Length	-0.13	-0.22	-0.05	0.002
	GC_STR	-0.07	-0.17	0.02	0.14
	He	0.71	0.46	0.95	<0.001
	MeanHe	-1.56	-1.92	-1.2	<0.001
	JostD	0.07	-0.02	0.16	0.15
	MinimumHe	-0.16	-0.32	-0.01	0.04
	MaximumHe	2.94	2.66	3.22	<0.001
