# Supplementary material for: Population-level genome-wide STR discovery and validation for population structure and genetic diversity assessment of Plasmodium species
Source: PLoS Genet. 2022 Jan 10;18(1):e1009604. doi: 10.1371/journal.pgen.1009604 (PMC8782505; doi:10.1371/journal.pgen.1009604)
Supplement: S6 Table — (XLSX) [file pgen.1009604.s026.xlsx]

## Sheet: Sheet1
S6 Table. Detected selection signatures (located in the coding region) between the P. falciparum populations containing the top 0.1% of STR.
Gene	Product Description	Genomic Location	Population	Jost's D
PF3D7_0627800	acetyl-CoA synthetase, putative	Pf3D7_06_v3:g.1116360ATT[12]	ESEA-SAM	1
PF3D7_0627800	acetyl-CoA synthetase, putative	Pf3D7_06_v3:g.1116360ATT[12]	OCE-SAM	1
PF3D7_0627800	acetyl-CoA synthetase, putative	Pf3D7_06_v3:g.1116360ATT[12]	SAS-SAM	1
PF3D7_0627800	acetyl-CoA synthetase, putative	Pf3D7_06_v3:g.1116360ATT[12]	WSEA-SAM	1
PF3D7_0628100	HECT-domain (ubiquitin-transferase), putative	Pf3D7_06_v3:g.1151898ATT[10]	ESEA-SAS	0.79
PF3D7_0628100	HECT-domain (ubiquitin-transferase), putative	Pf3D7_06_v3:g.1125666ATT[6]	ESEA-SAS	0.73
PF3D7_0629700	SET domain protein, putative	Pf3D7_06_v3:g.1231112AAT[9]	CAF-SAM	0.99
PF3D7_0629700	SET domain protein, putative	Pf3D7_06_v3:g.1231112AAT[9]	EAF-SAM	0.97
PF3D7_0629700	SET domain protein, putative	Pf3D7_06_v3:g.1231112AAT[9]	ESEA-OCE	0.93
PF3D7_0629700	SET domain protein, putative	Pf3D7_06_v3:g.1231112AAT[9]	ESEA-SAM	1
PF3D7_0629700	SET domain protein, putative	Pf3D7_06_v3:g.1231112AAT[9]	ESEA-SAS	0.88
PF3D7_0629700	SET domain protein, putative	Pf3D7_06_v3:g.1232864AATAATGTG[4]	ESEA-SAS	0.72
PF3D7_0629700	SET domain protein, putative	Pf3D7_06_v3:g.1231112AAT[9]	ESEA-WSEA	0.54
PF3D7_0629700	SET domain protein, putative	Pf3D7_06_v3:g.1232864AATAATGTG[4]	ESEA-WSEA	0.54
PF3D7_0629700	SET domain protein, putative	Pf3D7_06_v3:g.1231112AAT[9]	OCE-SAM	1
PF3D7_0629700	SET domain protein, putative	Pf3D7_06_v3:g.1231112AAT[9]	SAS-SAM	1
PF3D7_0629700	SET domain protein, putative	Pf3D7_06_v3:g.1231112AAT[9]	WAF-SAM	0.93
PF3D7_0629700	SET domain protein, putative	Pf3D7_06_v3:g.1227974AAT[8]	WSEA-SAM	1
PF3D7_0709300	Cg2 protein	Pf3D7_07_v3:g.417234ATT[6]	WSEA-OCE	0.9
PF3D7_0723900	RNA-binding protein, putative	Pf3D7_07_v3:g.1003328ATT[9]	WSEA-SAM	1
PF3D7_0810600	ATP-dependent RNA helicase DBP1, putative	Pf3D7_08_v3:g.544455AAT[9]	CAF-EAF	0.72
PF3D7_0810600	ATP-dependent RNA helicase DBP1, putative	Pf3D7_08_v3:g.544455AAT[9]	CAF-SAS	0.84
PF3D7_0810600	ATP-dependent RNA helicase DBP1, putative	Pf3D7_08_v3:g.544455AAT[9]	EAF-WAF	0.79
PF3D7_0810600	ATP-dependent RNA helicase DBP1, putative	Pf3D7_08_v3:g.544455AAT[9]	WAF-SAS	0.87
PF3D7_0810900	conserved Plasmodium protein, unknown function	Pf3D7_08_v3:g.551208ATTTTC[4]	CAF-EAF	0.74
PF3D7_0810900	conserved Plasmodium protein, unknown function	Pf3D7_08_v3:g.551208ATTTTC[4]	EAF-WAF	0.7
PF3D7_0811200	ER membrane protein complex subunit 1, putative	Pf3D7_08_v3:g.562938AAT[11]	CAF-EAF	0.6
PF3D7_0811200	ER membrane protein complex subunit 1, putative	Pf3D7_08_v3:g.562938AAT[11]	CAF-WAF	0.47
PF3D7_0826100	HECT-like E3 ubiquitin ligase, putative	Pf3D7_08_v3:g.1121887ATT[19]	ESEA-WSEA	0.47
PF3D7_0916400	conserved Plasmodium protein, unknown function	Pf3D7_09_v3:g.687263AATACT[4]	CAF-ESEA	0.97
PF3D7_0916400	conserved Plasmodium protein, unknown function	Pf3D7_09_v3:g.687263AATACT[4]	EAF-ESEA	0.97
PF3D7_1107300	polyadenylate-binding protein-interacting protein 1, putative	Pf3D7_11_v3:g.303973ATT[9]	CAF-SAS	0.81
PF3D7_1107300	polyadenylate-binding protein-interacting protein 1, putative	Pf3D7_11_v3:g.303973ATT[9]	EAF-SAS	0.74
PF3D7_1208200	cysteine repeat modular protein 3	Pf3D7_12_v3:g.380602AAT[8]	CAF-OCE	0.94
PF3D7_1208200	cysteine repeat modular protein 4	Pf3D7_12_v3:g.380602AAT[8]	EAF-OCE	0.97
PF3D7_1208200	cysteine repeat modular protein 5	Pf3D7_12_v3:g.380602AAT[8]	WAF-OCE	0.95
PF3D7_1221000	histone-lysine N-methyltransferase, H3 lysine-4 specific	Pf3D7_12_v3:g.843354ATT[9]	EAF-WSEA	0.93
PF3D7_1224700	conserved Plasmodium protein, unknown function	Pf3D7_12_v3:g.1006995ATT[6]	SAS-WSEA	0.59
PF3D7_1317900	nucleolar complex protein 4, putative	Pf3D7_13_v3:g.744342ATT[8]	SAS-WSEA	0.8
PF3D7_1319900	conserved Plasmodium protein, unknown function	Pf3D7_13_v3:g.824035ATC[4]	EAF-SAS	0.75
PF3D7_1336700	parasitophorous vacuolar protein 3, putative	Pf3D7_13_v3:g.1482619ATT[7]	SAS-OCE	0.87
PF3D7_1431400	surface-related antigen SRA	Pf3D7_14_v3:g.1234853T[13]	EAF-ESEA	0.96
PF3D7_1431400	surface-related antigen SRA	Pf3D7_14_v3:g.1234853T[13]	WAF-ESEA	0.97
PF3D7_1431400	surface-related antigen SRA	Pf3D7_14_v3:g.1234853T[13]	WAF-WSEA	0.94
PF3D7_1453600	RAP protein, putative	Pf3D7_14_v3:g.2201945AT[8]	CAF-ESEA	0.96
PF3D7_1453600	RAP protein, putative	Pf3D7_14_v3:g.2201945AT[8]	WAF-ESEA	0.96
PF3D7_1455300	conserved protein, unknown function	Pf3D7_14_v3:g.2260430AAT[7]	CAF-WSEA	0.95
PF3D7_1455300	conserved protein, unknown function	Pf3D7_14_v3:g.2260430AAT[7]	EAF-ESEA	0.96
PF3D7_1455300	conserved protein, unknown function	Pf3D7_14_v3:g.2260430AAT[7]	EAF-WSEA	0.97
PF3D7_1455300	conserved protein, unknown function	Pf3D7_14_v3:g.2260430AAT[7]	WAF-ESEA	0.96
PF3D7_1455300	conserved protein, unknown function	Pf3D7_14_v3:g.2260430AAT[7]	WAF-WSEA	0.97
