# Supplementary material for: Population-level genome-wide STR discovery and validation for population structure and genetic diversity assessment of Plasmodium species
Source: PLoS Genet. 2022 Jan 10;18(1):e1009604. doi: 10.1371/journal.pgen.1009604 (PMC8782505; doi:10.1371/journal.pgen.1009604)
Supplement: S7 Table — (XLSX) [file pgen.1009604.s027.xlsx]

## Sheet: Sheet1
S7 Table. Detected selection signatures (located in the coding region) between the P. vivax countries containing the top 0.1% of STR.
Gene	Product Description	Genomic Location	Country	Jost's D
PVP01_0107900	E3 ubiquitin-protein ligase, putative	PvP01_01_v1:g.396926AGCGGGGGT[4]	Cambodia-Colombia	1
PVP01_0107900	E3 ubiquitin-protein ligase, putative	PvP01_01_v1:g.396926AGCGGGGGT[4]	Cambodia-Mexico	1
PVP01_0107900	E3 ubiquitin-protein ligase, putative	PvP01_01_v1:g.396926AGCGGGGGT[4]	Cambodia-Peru	1
PVP01_0527500	protein SOC1, putative	PvP01_05_v1:g.1138266CTT[7]	Cambodia-Colombia	1
PVP01_0527700	conserved Plasmodium protein, unknown function	PvP01_05_v1:g.1145237CCT[9]	Peru-Colombia	0.92
PVP01_0709800	cysteine repeat modular protein 1, putative	PvP01_07_v1:g.498494ACCGTTGAG[6]	Thailand-Colombia	1
PVP01_0709800	cysteine repeat modular protein 1, putative	PvP01_07_v1:g.498494ACCGTTGAG[6]	Thailand-Mexico	1
PVP01_0834400	P-loop containing nucleoside triphosphate hydrolase, putative	PvP01_08_v1:g.1449968CTT[5]	Colombia-Mexico	0.99
