# Supplementary material for: Population-level genome-wide STR discovery and validation for population structure and genetic diversity assessment of Plasmodium species
Source: PLoS Genet. 2022 Jan 10;18(1):e1009604. doi: 10.1371/journal.pgen.1009604 (PMC8782505; doi:10.1371/journal.pgen.1009604)
Supplement: S8 Table — (XLSX) [file pgen.1009604.s028.xlsx]

## Sheet: Sheet1
S8 Table. The Mendelian error rate of SNP and STR genotypes in three P. falciparum genetic crosses.
Genetic crosses	Genome region	SNP			STR
		No. of variants	No. of MEs	MER	No. of variants	No. of MEs	MER
3D7&HB3 (2+19)	All	19714	248	0.0126	13884	629	0.0453
	Core	14343	52	0.0036	13416	588	0.0438
	Non-core	5371	196	0.036	468	41	0.0882
HB3&Dd2 (2+35)	All	27866	447	0.016	9098	189	0.0208
	Core	21849	129	0.0059	8904	163	0.0184
	Non-core	6017	318	0.0529	194	26	0.1333
7G8&GB4 (2+38)	All	25705	335	0.013	11807	354	0.0299
	Core	20170	71	0.0035	11426	319	0.0279
	Non-core	5535	264	0.0476	381	35	0.0912
