# Supplementary material for: Population-level genome-wide STR discovery and validation for population structure and genetic diversity assessment of Plasmodium species
Source: PLoS Genet. 2022 Jan 10;18(1):e1009604. doi: 10.1371/journal.pgen.1009604 (PMC8782505; doi:10.1371/journal.pgen.1009604)
Supplement: S9 Table — (XLSX) [file pgen.1009604.s029.xlsx]

## Sheet: Sheet1
S9 Table. Discordance rates of SNP and STR genotypes calculated from biological replicates in two P. falciparum genetic crosses.
Genetic crosses	Genome region	SNP		STR
		No. of variants	Mean discordance rate (%)	No. of variants	Mean discordance rate (%)
3D7&HB3 (7 rep)	All	19714	0.0147	13884	0.0434
	Core	14343	0.0059	13416	0.0417
	Non-core	5371	0.0381	468	0.0925
7G8&GB4 (10 rep)	All	25705	0.0178	11807	0.056
	Core	20170	0.0095	11426	0.0544
	Non-core	5535	0.0484	381	0.1034
