# Supplementary material for: Population-level genome-wide STR discovery and validation for population structure and genetic diversity assessment of Plasmodium species
Source: PLoS Genet. 2022 Jan 10;18(1):e1009604. doi: 10.1371/journal.pgen.1009604 (PMC8782505; doi:10.1371/journal.pgen.1009604)
Supplement: S10 Table — (XLSX) [file pgen.1009604.s030.xlsx]

## Sheet: Sheet1
S10 Table. Mendelian error rates of STR genotypes of the high-quality and low-quality STRs defined by the model in the three P. falciparum genetic crosses dataset.
Genetic crosses	STR
	Type	No. of variants	MER
3D7&HB3 (2+19)	GeneticCross	8995	0.0406
	High	1527	0.0045
	Low	270	0.0096
HB3&Dd2 (2+35)	GeneticCross	8196	0.0312
	High	1630	0.004
	Low	203	0.0085
7G8&GB4 (2+38)	GeneticCross	8796	0.0219
	High	1670	0.0065
	Low	272	0.0097
