# Supplementary material for: Population-level genome-wide STR discovery and validation for population structure and genetic diversity assessment of Plasmodium species
Source: PLoS Genet. 2022 Jan 10;18(1):e1009604. doi: 10.1371/journal.pgen.1009604 (PMC8782505; doi:10.1371/journal.pgen.1009604)
Supplement: S11 Table — (XLSX) [file pgen.1009604.s031.xlsx]

## Sheet: Sheet1
S11 Table. Discordance rates of STR genotypes between biological replicates of the high-quality and low-quality STRs defined by the model in two P. falciparum genetic crosses dataset.
Genetic crosses	STR
	Type	No. of variants	Mean discordance rate (%)
3D7&HB3 (7 rep)	GeneticCross	8995	0.0146
	High	1527	0.0017
	Low	270	0.0068
7G8&GB4 (10 rep)	GeneticCross	8796	0.0294
	High	1670	0.0061
	Low	272	0.0106
