# Supplementary material for: Population-level genome-wide STR discovery and validation for population structure and genetic diversity assessment of Plasmodium species
Source: PLoS Genet. 2022 Jan 10;18(1):e1009604. doi: 10.1371/journal.pgen.1009604 (PMC8782505; doi:10.1371/journal.pgen.1009604)
Supplement: S12 Table — The symbol “*” denotes markers which were dropped in the TRF post-processing phase rather than the HipSTR phase. The table also highlights the location of the markers on the Pf3D7 reference genome as determined by the BLAST search. (XLSX) [file pgen.1009604.s032.xlsx]

## Sheet: Sheet1
S12 Table. P. falciparum STR markers used in the analysis and the number of samples genotyped at each STR marker. The symbol “*” denotes markers which were dropped in the TRF post-processing phase rather than the HipSTR phase. The table also highlights the location of the markers on the Pf3D7 reference genome as determined by the BLAST search.
STR Marker	Samples	Location
TA1	0	Chr06: 899,846-900,037
Polyα	0	Chr04: 532,133-532,332
TAA81	90	Chr05: 1,214,321-1,214,442
TA60	0*	Chr13: 2,588,612-2,588,932
ARA2	84	Chr11: 416,197-416,367
Pfg377	85	Chr12: 2,045,792-2,045,921
PfPK2	0	Chr12: 1,611,149-1,611,390
TAA87	82	Chr06: 374,731-374,830
TAA42	0*	Chr05: 325,646-325,885
2490	87	Chr10: 458,210-458,349
